# Supplementary material for: CED4 and CED4-like Peptides as Effective Plant Parasitic Nematicides
Source: Molecules. 2025 Sep 18;30(18):3790. doi: 10.3390/molecules30183790 (PMC12472500; doi:10.3390/molecules30183790)
Supplement: Supplementary file 1 [file molecules-30-03790-s001.zip]

Archive with 2 entries (2 files):
- Figure S3 Ribbon Struc.pdf
- Figures S1 and S2.pdf
